# Supplementary material for: Phototaxis Characteristics of Lymantria xylina (Lepidoptera: Erebidae)
Source: Insects. 2025 Mar 24;16(4):338. doi: 10.3390/insects16040338 (PMC12028050; doi:10.3390/insects16040338)
Supplement: Supplementary file 1 [file insects-16-00338-s001.zip]

Archive with 1 entries (1 files):
- insects-3499888-supplementary.pdf
